# Supplementary material for: Description of Pseudomonas stagnisoli sp. nov. and Pseudomonas cimarronensis sp. nov., isolated from freshwater sediments
Source: Int J Syst Evol Microbiol. 2026 Feb 16;76(2):007075. doi: 10.1099/ijsem.0.007075 (PMC12911915; doi:10.1099/ijsem.0.007075)
Supplement: Uncited Supplementary Material 2. [file ijsem-76-07075-s002.xlsx]

## Sheet: TS1 Alcaligenes
Table S1. Comparative genomic analysis of strain P3C3T and its closest described relatives
Metabolism category		KEGG module/ pathway	GCA_048595745.1_Pseudomonas_stagnisoli	GCF_900156545.1__Pseudomonas_alcaligenes_A	GCF_000467105.1_Pseudomonas_alcaligenes	GCF_003205495.1_Pseudomonas_alcaligenes_B	GCF_014490745.1_Pseudomonas_alcaligenes_C	GCF_019655855.2_Pseudomonas_paralcaligenes	GCF_023823685.1_Pseudomonas_subflava
Carbohydrate metabolism
	Central carbohydrate metabolism
		M00002 Glycolysis, core module involving three-carbon compounds
		M00003 Gluconeogenesis, oxaloacetate => fructose-6P
		M00307 Pyruvate oxidation, pyruvate => acetyl-CoA
		M00009 Citrate cycle (TCA cycle, Krebs cycle)
		M00004 Pentose phosphate pathway (Pentose phosphate cycle) (missing 6-phosphogluconate dehydrogenase [EC:1.1.1.44 1.1.1.343])
		M00005 PRPP biosynthesis, ribose-5P => PRPP
		M00008 Entner-Doudoroff pathway, glucose-6P => glyceraldehyde-3P + pyruvate
	Other carbohydrate metabolism
		M00854 Glycogen biosynthesis, glucose-1P => glycogen/starch
		M00565 Trehalose biosynthesis, D-glucose-1P => trehalose
	Organic acid utilization (2C and 3C)
		M00012 Glyoxylate cycle (isocitrate lyase and malate synthase)
		M00982 Methylcitrate cycle
Energy metabolism
	Substrate level phosphorylation
		acetyl-CoA synthetase [EC:6.2.1.1]
		M00579 Phosphate acetyltransferase-acetate kinase pathway, acetyl-CoA => acetate
	Fermentation
		succinyl-CoA:acetate CoA-transferase [EC:2.8.3.18]
	Nitrogen metabolism
		M00531 Assimilatory nitrate reduction, nitrate => ammonia
		M00530 Dissimilatory nitrate reduction, nitrate => ammonia
		M00529 Denitrification, nitrate => nitrogen (missing nitrite reductase)
	Sulfur metabolism
		M00176 Assimilatory sulfate reduction, sulfate => H2S
	ATP synthesis
		M00144 NADH:quinone oxidoreductase, prokaryotes
		M00149 Succinate dehydrogenase, prokaryotes
		M00151 Cytochrome bc1 complex respiratory unit
		M00155 Cytochrome c oxidase, prokaryotes
		M00153 Cytochrome bd ubiquinol oxidase
		M00156 Cytochrome c oxidase, cbb3-type
		M00157 F-type ATPase, prokaryotes and chloroplasts
Lipid metabolism
	Fatty acid metabolism
		M00082 Fatty acid biosynthesis, initiation
		M00083 Fatty acid biosynthesis, elongation
		M00086 beta-Oxidation, acyl-CoA synthesis
		M00087 beta-Oxidation
	Lipid metabolism
		M00093 Phosphatidylethanolamine (PE) biosynthesis, PA => PS => PE
Nucleotide metabolism
	Purine metabolism
		M00048 De novo purine biosynthesis, PRPP + glutamine => IMP
		M00049 Adenine ribonucleotide biosynthesis, IMP => ADP,ATP
		M00050 Guanine ribonucleotide biosynthesis, IMP => GDP,GTP
		M00053 Deoxyribonucleotide biosynthesis, ADP/GDP/CDP/UDP => dATP/dGTP/dCTP/dUTP
		M00958 Adenine ribonucleotide degradation, AMP => Urate
		M00959 Guanine ribonucleotide degradation, GMP => Urate
		M00546 Purine degradation, xanthine => urea
	Pyrimidine metabolism
		M00051 De novo pyrimidine biosynthesis, glutamine (+ PRPP) => UMP
		M00052 Pyrimidine ribonucleotide biosynthesis, UMP => UDP/UTP,CDP/CTP
		M00938 Pyrimidine deoxyribonucleotide biosynthesis, UDP => dTTP
Amino acid metabolism
	Serine and threonine metabolism
		M00020 Serine biosynthesis, glycerate-3P => serine
		M00018 Threonine biosynthesis, aspartate => homoserine => threonine
		M00621 Glycine cleavage system
		M00555 Betaine biosynthesis, choline => betaine
		M00975 Betaine degradation, bacteria, betaine => pyruvate
	Cysteine and methionine metabolism
		M00021 Cysteine biosynthesis, serine => cysteine
		M00034 Methionine salvage pathway
	Branched-chain amino acid metabolism
		M00019 Valine/isoleucine biosynthesis, pyruvate => valine / 2-oxobutanoate => isoleucine
		M00570 Isoleucine biosynthesis, threonine => 2-oxobutanoate => isoleucine
		M00432 Leucine biosynthesis, 2-oxoisovalerate => 2-oxoisocaproate
		M00036 Leucine degradation, leucine => acetoacetate + acetyl-CoA
	Lysine metabolism
		M00016 Lysine biosynthesis, succinyl-DAP pathway, aspartate => lysine
	Arginine and proline metabolism
		M00028 Ornithine biosynthesis, glutamate => ornithine (missing acetylornithine/N-succinyldiaminopimelate aminotransferase [EC:2.6.1.11 2.6.1.17])
		M00844 Arginine biosynthesis, ornithine => arginine (complete 3/3)
		M00978 Ornithine-ammonia cycle
		M00015 Proline biosynthesis, glutamate => proline
		M00970 Proline degradation, proline => glutamate
		M00879 Arginine succinyltransferase pathway, arginine => glutamate (missing succinylornithine aminotransferase [EC:2.6.1.81])
	Polyamine biosynthesis
		M00133 Polyamine biosynthesis, arginine => agmatine => putrescine => spermidine
	Histidine metabolism
		M00026 Histidine biosynthesis, PRPP => histidine
		M00045 Histidine degradation, histidine => N-formiminoglutamate => glutamate
	Aromatic amino acid metabolism
		M00022 Shikimate pathway, phosphoenolpyruvate + erythrose-4P => chorismate
		M00023 Tryptophan biosynthesis, chorismate => tryptophan
		M00024 Phenylalanine biosynthesis, chorismate => phenylpyruvate => phenylalanine
		M00025 Tyrosine biosynthesis, chorismate => HPP => tyrosine
		M00040 Tyrosine biosynthesis, chorismate => arogenate => tyrosine
		M00044 Tyrosine degradation, tyrosine => homogentisate
	Other amino acid metabolism
		M00118 Glutathione biosynthesis, glutamate => glutathione
		M00948 Hydroxyproline degradation, trans-4-hydroxy-L-proline => 2-oxoglutarate
Glycan metabolism
	Nucleotide sugar biosynthesis
		M00909 UDP-GlcNAc biosynthesis, prokaryotes, Fru-6P => UDP-GlcNAc
		M00996 UDP-MurNAc biosynthesis, anhMurNAc => UDP-MurNAc
		M00995 UDP-MurNAc biosynthesis, Fru-6P => UDP-MurNAc
		M01004 UDP-Galf biosynthesis, UDP-Glc => UDP-Galf
		M00999 UDP-GlcA/GalA biosynthesis, UDP-Glc => UDP-GlcA => UDP-GalA
		M01000 GDP-Man biosynthesis, Fru-6P => GDP-Man
		M01035 UDP-ManNAc3NAcA biosynthesis, UDP-GlcNAc => UDP-ManNAc3NAcA
		M01009 UDP-QuiNAc biosynthesis, UDP-GlcNAc => UDP-QuiNAc
		M00063 CMP-KDO biosynthesis, ribulose-5P => CMP-KDO
		M00064 ADP-LDmanHep biosynthesis, sedoheptulose-7P => ADP-LDmanHep (missing ADP-L-glycero-D-manno-heptose 6-epimerase [EC:5.1.3.20])
		M00793 dTDP-L-Rha biosynthesis, Glc-1P => dTDP-L-Rha
		M01022 dTDP-6-deoxy-L-Tal biosynthesis, Glc-1P => dTDP-6-deoxy-L-Tal (missing dTDP-6-deoxy-L-talose 4-dehydrogenase [NAD(P)+] [EC:1.1.1.344])
		M01006 GDP-D-Rha4N biosynthesis, Fru-6P => GDP-D-Rha4N
		M01016 GDP-L-Fuc biosynthesis, GDP-Man => GDP-L-Fuc
		M01018 GDP-D-Rha biosynthesis, GDP-Man => GDP-D-Rha
	Lipopolysaccharide metabolism
		M00060 KDO2-lipid A biosynthesis, Raetz pathway, LpxL-LpxM type (missing lauroyl-Kdo2-lipid IVA myristoyltransferase [EC:2.3.1.243])
		M00866 KDO2-lipid A biosynthesis, Raetz pathway, non-LpxL-LpxM type (missing Kdo2-lipid IVA 3' secondary acyltransferase [EC:2.3.1.-])
	Peptidoglycan biosynthesis (Gram negative)
	Exopolysaccharide biosynthesis (Alginate)
Metabolism of cofactors and vitamins
	Cofactor and vitamin metabolism	M00896 Thiamine biosynthesis, archaea, AIR (+ NAD+) => TMP/TPP
		M00899 Thiamine salvage pathway, HMP/HET => TMP
		M00125 Riboflavin biosynthesis, plants and bacteria, GTP => riboflavin/FMN/FAD
		M00124 Pyridoxal phosphate biosynthesis, erythrose-4P => pyridoxal-P
		M00115 NAD biosynthesis, aspartate => quinolinate => NAD
		M00119 Pantothenate biosynthesis, valine/L-aspartate => pantothenate
		M00120 Coenzyme A biosynthesis, pantothenate => CoA
		M00572 Pimeloyl-ACP biosynthesis, BioC-BioH pathway, malonyl-ACP => pimeloyl-ACP
		M00123 Biotin biosynthesis, pimeloyl-ACP/CoA => biotin
		M00881 Lipoic acid biosynthesis, plants and bacteria, octanoyl-ACP => dihydrolipoyl-E2/H
		M00126 Tetrahydrofolate biosynthesis, GTP => THF (missing alkaline phosphatase D [EC:3.1.3.1])
		M00842 Tetrahydrobiopterin biosynthesis, GTP => BH4 (missing sepiapterin reductase [EC:1.1.1.153])
		M00843 L-threo-Tetrahydrobiopterin biosynthesis, GTP => L-threo-BH4 (missing sepiapterin reductase [EC:1.1.1.153])
		M00880 Molybdenum cofactor biosynthesis, GTP => molybdenum cofactor
		M00988 PreQ1 biosynthesis, GTP => 7-Aminomethyl-7-deazaguanine
		M00140 C1-unit interconversion, prokaryotes (missing formate--tetrahydrofolate ligase [EC:6.3.4.3])
		M00846 Siroheme biosynthesis, glutamyl-tRNA => siroheme
		M00121 Heme biosynthesis, plants and bacteria, glutamate => heme
		M00925 Cobalamin biosynthesis, aerobic, uroporphyrinogen III => precorrin 2 => cobyrinate a,c-diamide
		M00122 Cobalamin biosynthesis, cobyrinate a,c-diamide => cobalamin
		M00117 Ubiquinone biosynthesis, prokaryotes, chorismate (+ polyprenyl-PP) => ubiquinol
		M00989 Ubiquinone biosynthesis, O2-independent, prokaryotes, chorismate (+ polyprenyl-PP) => ubiquinol
Biosynthesis of terpenoids and polyketides
	Terpenoid backbone biosynthesis
		M00096 C5 isoprenoid biosynthesis, non-mevalonate pathway (missing isopentenyl-diphosphate Delta-isomerase [EC:5.3.3.2])
Xenobiotics biodegradation
	Aromatics degradation
		M00551 Benzoate degradation, benzoate => catechol / methylbenzoate => methylcatechol
		M00568 Catechol ortho-cleavage, catechol => 3-oxoadipate
	Alkane degradation, aerobic
Bacterial secretion systems
	Type I
	Type II
	Type VI
	Sec
	Tat
Bacterial motility
	Chemotaxis
	Flagellar assembly
	Fimbrial proteins
	Pilus assembly (CpaABC)
	Twitching motility proteins (type IV pilus assembly)
Heavy metal resistance
	CusSR (copper resistance)
	tlyC; magnesium and cobalt exporter, CNNM family
Transporters
	Fe complex transport
		Iron(III) transporter (ABC)
		heme transporter
		heme exporter
		iron complex outermembrane recepter protein
		Ferric hydroxamate transporter
	Other interesting transporters
		Competence-related DNA transformation transporter
		Glycine betaine/proline transporter (ABC)
		Urea transporter
		Gliding motility-associated transporter

## Sheet: TS2 Anguilliseptica
Table S2. Comparative genomic analysis of strain MAC6T and its closest described relatives
Metabolism category		KEGG module/ pathway	GCF_049331905.1_Pseudomonas_cimarronensis	GCF_004920405.1_Pseudomonas_leptonychotis	GCF_009763245.1_Pseudomonas_xionganensis	GCF_900099645.1_Pseudomonas_peli	GCF_900105355.1_Pseudomonas_anguilliseptica	GCF_900110925.1_Pseudomonas_cuatrocienegasensis	GCF_900113745.1_Pseudomonas_guineae
Carbohydrate metabolism
	Central carbohydrate metabolism
		M00001 Glycolysis (Embden-Meyerhof pathway), glucose => pyruvate (missing Pfk)
		M00002 Glycolysis, core module involving three-carbon compounds
		M00003 Gluconeogenesis, oxaloacetate => fructose-6P
		M00307 Pyruvate oxidation, pyruvate => acetyl-CoA
		M00009 Citrate cycle (TCA cycle, Krebs cycle)
		M00004 Pentose phosphate pathway (Pentose phosphate cycle) (missing 6-phosphogluconate dehydrogenase [EC:1.1.1.44 1.1.1.343])
		M00005 PRPP biosynthesis, ribose-5P => PRPP
		M00008 Entner-Doudoroff pathway, glucose-6P => glyceraldehyde-3P + pyruvate
	Other carbohydrate metabolism
		M00854 Glycogen biosynthesis, glucose-1P => glycogen/starch
		M00565 Trehalose biosynthesis, D-glucose-1P => trehalose
	Organic acid utilization (2C and 3C)
		M00012 Glyoxylate cycle (isocitrate lyase and malate synthase)
		M00982 Methylcitrate cycle
Energy metabolism
	Substrate level phosphorylation
		acetyl-CoA synthetase [EC:6.2.1.1]
		M00579 Phosphate acetyltransferase-acetate kinase pathway, acetyl-CoA => acetate
	Nitrogen metabolism
		M00531 Assimilatory nitrate reduction, nitrate => ammonia
		M00530 Dissimilatory nitrate reduction, nitrate => ammonia
		M00529 Denitrification, nitrate => nitrogen (missing nitrite reductase)
	Sulfur metabolism
		M00176 Assimilatory sulfate reduction, sulfate => H2S
	ATP synthesis
		M00144 NADH:quinone oxidoreductase, prokaryotes
		M00149 Succinate dehydrogenase, prokaryotes
		M00151 Cytochrome bc1 complex respiratory unit
		M00155 Cytochrome c oxidase, prokaryotes
		M00156 Cytochrome c oxidase, cbb3-type
		M00157 F-type ATPase, prokaryotes and chloroplasts
Lipid metabolism
	Fatty acid metabolism
		M00082 Fatty acid biosynthesis, initiation
		M00083 Fatty acid biosynthesis, elongation
		M00086 beta-Oxidation, acyl-CoA synthesis
		M00087 beta-Oxidation
	Lipid metabolism
		M00093 Phosphatidylethanolamine (PE) biosynthesis, PA => PS => PE
Nucleotide metabolism
	Purine metabolism
		M00048 De novo purine biosynthesis, PRPP + glutamine => IMP
		M00049 Adenine ribonucleotide biosynthesis, IMP => ADP,ATP
		M00050 Guanine ribonucleotide biosynthesis, IMP => GDP,GTP
		M00053 Deoxyribonucleotide biosynthesis, ADP/GDP/CDP/UDP => dATP/dGTP/dCTP/dUTP
		M00958 Adenine ribonucleotide degradation, AMP => Urate
		M00959 Guanine ribonucleotide degradation, GMP => Urate
	Pyrimidine metabolism
		M00051 De novo pyrimidine biosynthesis, glutamine (+ PRPP) => UMP
		M00052 Pyrimidine ribonucleotide biosynthesis, UMP => UDP/UTP,CDP/CTP
		M00938 Pyrimidine deoxyribonucleotide biosynthesis, UDP => dTTP
		M00046 Pyrimidine degradation, uracil => beta-alanine, thymine => 3-aminoisobutanoate
		M00939 Pyrimidine degradation, uracil => 3-hydroxypropanoate
Amino acid metabolism
	Serine and threonine metabolism
		M00020 Serine biosynthesis, glycerate-3P => serine
		M00018 Threonine biosynthesis, aspartate => homoserine => threonine
		M00621 Glycine cleavage system
		M00555 Betaine biosynthesis, choline => betaine
		M00975 Betaine degradation, bacteria, betaine => pyruvate
		M00919 Ectoine degradation, ectoine => aspartate (missing aspartate-semialdehyde dehydrogenase [EC:1.2.1.-])
	Cysteine and methionine metabolism
		M00021 Cysteine biosynthesis, serine => cysteine
	Branched-chain amino acid metabolism
		M00019 Valine/isoleucine biosynthesis, pyruvate => valine / 2-oxobutanoate => isoleucine
		M00570 Isoleucine biosynthesis, threonine => 2-oxobutanoate => isoleucine
		M00432 Leucine biosynthesis, 2-oxoisovalerate => 2-oxoisocaproate
		M00036 Leucine degradation, leucine => acetoacetate + acetyl-CoA
	Lysine metabolism
		M00016 Lysine biosynthesis, succinyl-DAP pathway, aspartate => lysine
		M00957 Lysine degradation, bacteria, L-lysine => glutarate => succinate/acetyl-CoA (missing 5-aminovalerate/4-aminobutyrate aminotransferase [EC:2.6.1.48 2.6.1.19])
	Arginine and proline metabolism
		M00028 Ornithine biosynthesis, glutamate => ornithine (missing acetylornithine/N-succinyldiaminopimelate aminotransferase [EC:2.6.1.11 2.6.1.17])
		M00844 Arginine biosynthesis, ornithine => arginine (complete 3/3)
		M00978 Ornithine-ammonia cycle
		M00015 Proline biosynthesis, glutamate => proline
		M00970 Proline degradation, proline => glutamate
		M00879 Arginine succinyltransferase pathway, arginine => glutamate (missing succinylornithine aminotransferase [EC:2.6.1.81])
	Histidine metabolism
		M00026 Histidine biosynthesis, PRPP => histidine
		M00045 Histidine degradation, histidine => N-formiminoglutamate => glutamate
	Aromatic amino acid metabolism
		M00022 Shikimate pathway, phosphoenolpyruvate + erythrose-4P => chorismate
		M00023 Tryptophan biosynthesis, chorismate => tryptophan
		M00024 Phenylalanine biosynthesis, chorismate => phenylpyruvate => phenylalanine
		M00025 Tyrosine biosynthesis, chorismate => HPP => tyrosine
		M00040 Tyrosine biosynthesis, chorismate => arogenate => tyrosine
		M00044 Tyrosine degradation, tyrosine => homogentisate
	Other amino acid metabolism
		M00118 Glutathione biosynthesis, glutamate => glutathione
		M00948 Hydroxyproline degradation, trans-4-hydroxy-L-proline => 2-oxoglutarate
Glycan metabolism
	Nucleotide sugar biosynthesis
		M00909 UDP-GlcNAc biosynthesis, prokaryotes, Fru-6P => UDP-GlcNAc
		M00996 UDP-MurNAc biosynthesis, anhMurNAc => UDP-MurNAc
		M00995 UDP-MurNAc biosynthesis, Fru-6P => UDP-MurNAc
		M00999 UDP-GlcA/GalA biosynthesis, UDP-Glc => UDP-GlcA => UDP-GalA
		M01000 GDP-Man biosynthesis, Fru-6P => GDP-Man
		M01036 UDP-GalNAcA biosynthesis, UDP-GlcNAc => UDP-GalNAcA
		M01035 UDP-ManNAc3NAcA biosynthesis, UDP-GlcNAc => UDP-ManNAc3NAcA
		M00923 UDP-L-FucNAc biosynthesis, UDP-GlcNAc => UDP-L-FucNAc
		M01009 UDP-QuiNAc biosynthesis, UDP-GlcNAc => UDP-QuiNAc
		M00063 CMP-KDO biosynthesis, ribulose-5P => CMP-KDO
		M00064 ADP-LDmanHep biosynthesis, sedoheptulose-7P => ADP-LDmanHep (missing ADP-L-glycero-D-manno-heptose 6-epimerase [EC:5.1.3.20])
		M00793 dTDP-L-Rha biosynthesis, Glc-1P => dTDP-L-Rha
		M01022 dTDP-6-deoxy-L-Tal biosynthesis, Glc-1P => dTDP-6-deoxy-L-Tal (missing dTDP-6-deoxy-L-talose 4-dehydrogenase [NAD(P)+] [EC:1.1.1.344])
		M01016 GDP-L-Fuc biosynthesis, GDP-Man => GDP-L-Fuc
		M01019 GDP-6-deoxy-Tal biosynthesis, GDP-Man => GDP-6-deoxy-Tal
	Lipopolysaccharide metabolism
		M00060 KDO2-lipid A biosynthesis, Raetz pathway, LpxL-LpxM type (missing lauroyl-Kdo2-lipid IVA myristoyltransferase [EC:2.3.1.243])
		M00866 KDO2-lipid A biosynthesis, Raetz pathway, non-LpxL-LpxM type (missing Kdo2-lipid IVA 3' secondary acyltransferase [EC:2.3.1.-])
	Peptidoglycan biosynthesis (Gram negative)
	Exopolysaccharide biosynthesis (Alginate)
Metabolism of cofactors and vitamins
	Cofactor and vitamin metabolism
		M00896 Thiamine biosynthesis, archaea, AIR (+ NAD+) => TMP/TPP
		M00899 Thiamine salvage pathway, HMP/HET => TMP
		M00125 Riboflavin biosynthesis, plants and bacteria, GTP => riboflavin/FMN/FAD
		M00124 Pyridoxal phosphate biosynthesis, erythrose-4P => pyridoxal-P
		M00115 NAD biosynthesis, aspartate => quinolinate => NAD
		M00119 Pantothenate biosynthesis, valine/L-aspartate => pantothenate
		M00913 Pantothenate biosynthesis, 2-oxoisovalerate/spermine => pantothenate
		M00120 Coenzyme A biosynthesis, pantothenate => CoA
		M00572 Pimeloyl-ACP biosynthesis, BioC-BioH pathway, malonyl-ACP => pimeloyl-ACP
		M00123 Biotin biosynthesis, pimeloyl-ACP/CoA => biotin
		M00881 Lipoic acid biosynthesis, plants and bacteria, octanoyl-ACP => dihydrolipoyl-E2/H
		M00126 Tetrahydrofolate biosynthesis, GTP => THF (missing alkaline phosphatase D [EC:3.1.3.1])
		M00842 Tetrahydrobiopterin biosynthesis, GTP => BH4 (missing sepiapterin reductase [EC:1.1.1.153])
		M00843 L-threo-Tetrahydrobiopterin biosynthesis, GTP => L-threo-BH4 (missing sepiapterin reductase [EC:1.1.1.153])
		M00880 Molybdenum cofactor biosynthesis, GTP => molybdenum cofactor
		M00988 PreQ1 biosynthesis, GTP => 7-Aminomethyl-7-deazaguanine
		M00140 C1-unit interconversion, prokaryotes (missing formate--tetrahydrofolate ligase [EC:6.3.4.3])
		M00846 Siroheme biosynthesis, glutamyl-tRNA => siroheme
		M00121 Heme biosynthesis, plants and bacteria, glutamate => heme
		M00925 Cobalamin biosynthesis, aerobic, uroporphyrinogen III => precorrin 2 => cobyrinate a,c-diamide
		M00122 Cobalamin biosynthesis, cobyrinate a,c-diamide => cobalamin
		M00117 Ubiquinone biosynthesis, prokaryotes, chorismate (+ polyprenyl-PP) => ubiquinol
		M00989 Ubiquinone biosynthesis, O2-independent, prokaryotes, chorismate (+ polyprenyl-PP) => ubiquinol
Biosynthesis of terpenoids and polyketides
	Terpenoid backbone biosynthesis
		M00096 C5 isoprenoid biosynthesis, non-mevalonate pathway (missing isopentenyl-diphosphate Delta-isomerase [EC:5.3.3.2])
Xenobiotics biodegradation
	Aromatics degradation
		M00551 Benzoate degradation, benzoate => catechol / methylbenzoate => methylcatechol
		M00568 Catechol ortho-cleavage, catechol => 3-oxoadipate
	Alkane degradation, aerobic
Bacterial secretion systems
	Type I
	Type II
	Type III
	Type IV
	Type VI
	Sec
	Tat
Bacterial motility
	Chemotaxis
	Flagellar assembly
	Fimbrial proteins
	Pilus assembly (CpaABC)
	Twitching motility proteins (type IV pilus assembly)
Heavy metal resistance
	CusSR (copper resistance)
	tlyC; magnesium and cobalt exporter, CNNM family
Transporters
	Fe complex transport
		Iron(III) transporter (ABC)
		Iron-siderophore transporter
		Iron complex transporter
		heme exporter
		iron complex outermembrane recepter protein
	Other interesting transporters
		Glycine betaine/proline transporter (ABC)
		Osmoprotectant transporter (ABC)
		Urea transporter
		Gliding motility-associated transporter

## Sheet: TS3 Biolog
Phenotypic Test	P3C3T	MAC6T
D-Galactose	-	+
3-Methyl Glucose	-	+
D-Fucose	-	+
L-Fucose	-	+
L-Rhamnose	-	+
D-Fructose-6-PO4	-	+
L-Alanine	-	+
L-Histidine	-	+
L-Galactonic Acid Lactone	-	+
Tetrazolium Violet	+	-
Tetrazolium Blue	+	-
γ-Amino-Butyric Acid	+	-
Acetoacetic Acid	-	+
Propionic Acid	+	-
Acetic Acid	+	-
Rifamycin SV	+	-
Dextrin	-	-
D-Maltose	-	-
D-Trehalose	-	-
D-Cellobiose	-	-
Gentiobiose	-	-
Sucrose	-	-
D-Turanose	-	-
Stachyose	-	-
D-Raffinose	-	-
α-D-Lactose	-	-
D-Melibiose	-	-
β-Methyl-D-Glucoside	-	-
D-Salicin	-	-
N-Acetyl-D-Glucosamine	-	-
N-Acetyl-β-D-Mannosamine	-	-
N-Acetyl-D-Galactosamine	-	-
N-Acetyl Neuraminic Acid	-	-
α-D-Glucose	-	-
D-Mannose	-	-
D-Fructose	-	-
Inosine	-	-
Fusidic Acid	-	-
D-Serine	-	-
D-Sorbitol	-	-
D-Mannitol	-	-
D-Arabitol	-	-
myo-Inositol	-	-
Glycerol	-	-
D-Glucose-6-PO4	-	-
D-Aspartic Acid	-	-
D-Serine	-	-
Troleandomycin	-	-
Minocycline	-	-
Gelatin	-	-
Glycyl-L-Proline	-	-
L-Pyroglutamic Acid	-	-
L-Serine	-	-
Pectin	-	-
D-Galacturonic Acid	-	-
D-Gluconic Acid	-	-
D-Glucuronic Acid	-	-
Glucuronamide	-	-
Mucic Acid	-	-
Quinic Acid	-	-
D-Saccharic Acid	-	-
p-Hydroxy-Phenylacetic Acid	-	-
D-Lactic Acid Methyl Ester	-	-
α-Keto-Glutaric Acid	-	-
D-Malic Acid	-	-
Bromo-Succinic Acid	-	-
Nalidixic Acid	-	-
Lithium Chloride	-	-
α-Hydroxy-Butyric Acid	-	-
β-Hydroxy-D, L-Butyric Acid	-	-
Formic Acid	-	-
Aztreonam	-	-
Sodium Butyrate	-	-
Sodium Bromate	-	-
Glucose	+	+
1% Sodium Lactate	+	+
L-Arginine	+	+
L-Aspartic Acid	+	+
L-Glutamic Acid	+	+
Lincomycin	+	+
Guanidine HCl	+	+
Niaproof 4	+	+
Vancomycin	+	+
Methyl Pyruvate	+	+
L-Lactic Acid	+	+
Citric Acid	+	+
L-Malic Acid	+	+
Potassium Tellurite	+	+
Tween 40	+	+
α-Keto-Butyric Acid	+	+
